# Supplementary material for: A little bit of sex prevents mutation accumulation even in apomictic polyploid plants
Source: BMC Evol Biol. 2019 Aug 14;19:170. doi: 10.1186/s12862-019-1495-z (PMC6694583; doi:10.1186/s12862-019-1495-z)
Supplement: Supplementary file 1 — Microsatellite data matrix. (XLSX 28 kb) [file 12862_2019_1495_MOESM1_ESM.xlsx]

## Sheet: Tabelle1
Additional file 1. Microsatellite scoring data matrix. Three progeny arrays ("I", "T", "V") scored across six SSR loci (LH09, LH08, LH03, LH12, LH11, R2252).
		SSR loci
Progeny array	Individual ID	LH09_198	LH09_200	LH09_202	LH09_204	LH09_206	LH09_208	LH09_210	LH09_212	LH08_162	LH08_174	LH08_180	LH08_182	LH08_186	LH08_188	LH08_200	LH03_125	LH03_128	LH03_131	LH03_167	LH12_128	LH12_134	LH12_138	LH12_150	LH12_154	LH12_166	LH12_180	LH11_162	LH11_192	LH11_196	LH11_202	LH11_212	LH11_214	LH11_216	LH11_218	LH11_220	LH11_224	LH11_234	LH11_236	R2252_360	R2252_362	R2252_372	R2252_376	R2252_378	R2252_394	R2252_400	R2252_408	R2252_428	R2252_432
I	8492_27_027	1	1	0	0	0	1	1	0	1	1	0	0	0	1	1	1	0	1	0	0	0	1	0	1	0	1	0	0	1	1	1	0	0	1	0	0	0	1	0	0	0	1	0	1	0	0	1	0
I	8492_27_038	1	1	0	0	0	1	1	0	1	1	0	0	0	1	1	1	0	1	0	0	0	1	0	1	0	1	0	0	1	1	1	0	0	1	0	0	0	1	0	1	0	0	0	1	0	0	1	0
I	8492_27_039	1	1	0	0	0	1	1	0	1	1	0	0	0	1	1	1	0	1	0	0	0	1	0	1	0	1	0	0	1	1	1	0	0	1	0	0	0	1	0	0	0	1	0	1	0	0	1	0
I	8492_27_040	1	1	0	0	0	1	1	0	1	1	0	0	0	1	1	1	0	1	0	0	0	1	0	1	0	1	0	0	1	1	1	0	0	1	0	0	0	1	0	0	0	1	0	1	0	0	1	0
I	8492_27_041	1	1	0	0	0	1	1	0	1	1	0	0	0	1	1	1	0	1	0	0	0	1	0	1	0	1	0	0	1	0	1	0	0	1	0	0	0	1	0	0	0	1	0	1	0	0	1	0
I	8492_27_028	1	1	0	0	0	1	1	0	1	1	0	0	0	1	1	1	0	1	0	0	0	1	0	1	0	1	0	0	1	1	1	0	0	1	0	0	0	1	0	0	0	1	0	1	0	0	1	0
I	8492_27_029	1	1	0	0	0	1	1	0	1	1	0	0	0	1	1	1	0	1	0	0	0	1	0	1	0	1	0	0	1	1	1	0	0	1	0	0	0	1	0	0	0	1	0	1	0	0	1	0
I	8492_27_030	1	1	0	0	0	1	1	0	1	1	0	0	0	1	1	1	0	1	0	0	0	1	0	1	0	1	0	0	1	1	1	0	0	1	0	0	0	1	0	0	0	1	0	1	0	0	1	0
I	8492_27_031	1	1	0	0	0	1	1	0	1	1	0	0	0	1	1	1	0	1	0	0	0	1	0	1	0	1	0	0	1	1	1	0	0	1	0	0	0	1	0	0	0	1	0	1	0	0	1	0
I	8492_27_033	1	1	0	0	0	1	1	0	1	1	0	0	0	1	1	1	0	1	0	0	0	1	0	1	0	1	0	0	1	1	1	0	0	1	0	0	0	1	0	0	0	1	0	1	0	0	1	0
I	8492_27_035	1	1	0	0	0	1	1	0	1	1	0	0	0	1	1	1	0	1	0	0	1	0	0	1	0	1	0	0	1	1	1	0	0	1	0	0	0	1	0	0	0	1	0	1	0	0	1	0
I	8492_27_036	1	1	0	0	0	1	1	0	1	1	0	0	0	1	1	1	0	1	0	0	0	1	0	1	0	1	0	0	1	1	1	0	0	1	0	0	0	1	0	0	0	1	0	1	0	0	1	0
I	8492_27_037	1	1	0	0	0	1	1	0	1	1	0	0	0	1	1	1	0	1	0	0	0	1	0	1	0	1	0	0	1	1	1	0	0	1	0	0	0	1	0	0	0	1	0	1	0	0	1	0
I	8492_27_1_1	1	1	0	0	0	1	1	0	1	1	0	0	0	1	1	1	0	1	0	0	0	1	0	1	0	1	0	0	1	1	1	0	0	1	0	0	0	1	0	0	0	1	0	1	0	0	1	0
I	8492_27_4_43	1	1	0	0	0	1	0	1	1	0	1	0	0	0	0	1	0	0	1	0	0	1	0	1	0	1	0	1	0	0	0	0	0	1	0	1	0	1	0	0	0	1	0	1	0	0	1	0
I	8492_27_4_44	1	1	0	0	0	1	1	0	1	1	0	0	0	1	1	1	0	1	0	0	0	1	0	1	0	1	0	0	1	1	1	0	0	1	0	0	0	1	0	0	0	1	0	1	0	0	1	0
I	8492_27_4_49	1	1	0	0	0	1	1	0	1	1	0	0	0	1	1	1	0	1	0	0	0	1	0	1	0	1	0	0	1	1	1	0	0	1	0	0	0	1	0	0	0	1	0	1	0	0	1	0
I	8492_27_4_B_50	1	1	0	0	0	1	1	0	1	1	0	0	0	1	1	1	0	1	0	0	0	1	0	1	0	1	0	0	1	1	1	0	0	1	0	0	0	1	0	0	0	1	0	1	0	0	1	0
I	8492_27_4_B1_51	1	1	0	0	0	1	1	0	1	1	0	0	0	1	1	1	0	1	0	0	0	1	0	1	0	1	0	0	1	1	1	0	0	1	0	0	0	1	0	0	0	1	0	1	0	0	1	0
I	8492_27_4B	1	1	0	0	0	1	1	0	1	1	0	0	0	1	1	1	0	1	0	0	0	1	0	1	0	1	0	0	1	1	1	0	0	1	0	0	0	1	0	0	0	1	0	1	0	0	1	0
I	8492_27_4	1	1	0	0	0	1	1	0	1	1	0	0	0	1	1	1	0	1	0	0	0	1	0	1	0	1	0	0	1	1	1	0	0	1	0	0	0	1	0	0	0	1	0	1	0	0	1	0
I	8492_27_4a	1	1	0	0	0	1	1	0	1	1	0	0	0	1	1	1	0	1	0	0	0	1	0	1	0	1	0	0	1	1	1	0	0	1	0	0	0	1	0	0	0	1	0	1	0	0	1	0
I	8492_27_1	1	1	0	0	0	1	1	0	1	1	0	0	0	1	1	1	0	1	0	0	0	1	0	1	0	1	0	1	1	1	1	0	0	1	0	0	0	1	0	0	0	1	0	1	0	0	1	0
I	8492_27_4_33	1	1	0	0	0	1	1	0	1	1	0	0	0	1	1	1	0	1	0	0	0	1	0	1	0	1	0	0	1	1	1	0	0	1	0	0	0	1	0	0	0	1	0	1	0	0	1	0
I	8492_27_4_36	1	1	0	0	0	1	1	0	1	1	0	0	0	1	1	1	0	1	0	0	0	1	0	1	0	1	0	0	1	1	1	0	0	1	0	0	0	1	0	0	0	1	0	1	0	0	1	0
I	8492_27_4_37	1	1	0	0	0	1	1	0	1	1	0	0	0	1	1	1	0	1	0	0	0	1	0	1	0	1	0	0	1	1	1	0	0	1	0	0	0	1	0	0	0	1	0	1	0	0	1	0
I	8492_27_4_38	1	1	0	0	0	1	1	0	1	1	0	0	0	1	1	1	0	1	0	0	0	1	0	1	0	1	0	0	1	1	1	0	0	1	0	0	0	1	0	0	0	1	0	1	0	0	1	0
I	8492_27_4_39	1	1	0	0	0	1	1	0	1	1	0	0	0	1	1	1	0	1	0	0	0	1	0	1	0	1	0	0	1	0	1	0	0	1	0	0	0	1	0	0	0	1	0	1	0	0	1	0
I	8492_27_4_41	1	1	0	0	0	1	1	0	1	1	0	0	0	1	1	1	0	1	0	0	0	1	0	1	0	1	0	0	1	1	1	0	0	1	0	0	0	1	0	0	0	1	0	1	0	0	1	0
I	8492_27_4_42	1	1	0	0	0	1	1	0	1	1	0	0	0	1	1	1	0	1	0	0	0	1	0	1	0	1	0	0	1	1	1	0	0	1	0	0	0	1	0	0	0	1	0	1	0	0	1	0
I	8492_27_mother_plant	1	1	0	0	0	1	1	0	1	1	0	0	0	1	1	1	0	1	0	0	0	1	0	1	0	1	0	0	1	1	1	0	0	1	0	0	0	1	0	0	0	1	0	1	0	0	1	0
T	29_15_047	1	0	1	0	0	1	0	1	1	0	1	0	0	0	0	1	0	0	1	0	0	1	0	1	0	1	0	1	0	0	0	0	0	1	0	1	0	1	0	0	1	0	0	0	0	1	0	0
T	29_15_061	1	0	1	0	0	1	0	1	1	0	1	0	0	0	0	1	0	0	1	0	0	1	0	1	0	1	0	1	0	0	0	0	0	1	0	1	0	1	0	0	1	0	0	0	0	1	0	0
T	29_15_062	1	0	1	0	0	1	0	1	1	0	1	0	0	0	0	1	0	0	1	0	0	1	0	1	0	1	0	1	0	0	0	0	0	1	0	1	0	1	0	0	1	0	0	0	0	1	0	0
T	29_15_063	1	0	1	0	0	1	0	1	1	0	1	0	0	0	0	1	0	0	1	0	0	1	0	1	0	1	0	1	0	0	0	0	0	1	0	1	0	1	0	0	1	0	0	0	0	1	0	0
T	29_15_064	1	0	1	0	0	1	0	1	1	0	1	0	0	0	0	1	0	0	1	0	0	0	1	0	0	0	0	1	0	0	0	0	0	1	0	1	0	1	0	0	1	0	0	0	0	1	0	0
T	29_15_065	1	0	1	0	0	1	0	1	1	0	1	0	0	0	0	1	0	0	1	0	0	1	0	1	0	1	0	1	0	0	0	0	0	1	0	1	0	1	0	0	1	0	0	0	0	1	0	0
T	29_15_066	1	0	1	0	0	1	0	1	1	0	1	0	0	0	0	1	0	0	1	0	0	1	0	1	0	1	0	1	0	0	0	0	0	1	0	1	0	1	0	0	1	0	0	0	0	1	0	0
T	29_15_067	1	0	1	0	0	1	0	1	1	0	1	0	0	0	0	1	0	0	1	0	0	1	0	1	0	1	0	1	0	0	0	0	0	1	0	1	0	1	0	0	1	0	0	0	0	1	0	0
T	29_15_068	1	0	1	0	0	1	0	1	1	0	1	0	0	0	0	1	0	0	1	0	0	1	0	1	0	1	0	1	0	0	0	0	0	1	0	1	0	1	0	0	1	0	0	0	0	1	0	0
T	29_15_069	1	0	1	0	0	1	0	1	1	0	1	0	0	0	0	1	0	0	1	0	0	1	0	1	0	1	0	1	0	0	0	0	0	1	0	1	0	1	0	0	1	0	0	0	0	1	0	0
T	29_15_070	1	0	1	0	0	1	0	1	1	0	1	0	0	0	0	1	0	0	1	0	0	1	0	1	0	1	0	1	0	0	0	0	0	1	0	1	0	1	0	0	1	0	0	0	0	1	0	0
T	29_15_048	1	0	1	0	0	1	0	1	1	0	1	0	0	0	0	1	0	0	1	0	0	1	0	1	0	1	0	1	0	0	0	0	0	1	0	1	0	1	0	0	1	0	0	0	0	1	0	0
T	29_15_071	1	0	1	0	0	1	0	1	1	0	1	0	0	0	0	1	0	0	1	0	0	1	0	1	0	1	0	1	0	0	0	0	0	1	0	1	0	1	0	0	1	0	0	0	0	1	0	0
T	29_15_072	1	0	1	0	0	1	0	1	1	0	1	0	0	0	0	1	0	0	1	0	0	1	0	1	0	1	0	1	0	0	0	0	0	1	0	1	0	1	0	0	1	0	0	0	0	1	0	0
T	29_15_073	1	0	1	0	0	1	0	1	1	0	1	0	0	0	0	1	1	0	0	1	0	0	0	1	1	0	0	0	0	0	0	0	0	1	0	0	1	0	0	0	1	0	0	0	0	1	0	0
T	29_15_050	1	0	1	0	0	1	0	1	1	0	1	0	0	0	0	1	0	0	1	0	0	1	0	1	0	1	0	1	0	0	0	0	0	1	0	1	0	1	1	0	0	0	0	0	0	0	0	0
T	29_15_055	1	0	1	0	0	1	0	1	1	0	1	0	0	0	0	1	0	0	1	0	0	1	0	1	0	1	0	1	0	0	0	0	0	1	0	1	0	1	0	0	1	0	0	0	0	1	0	0
T	29_15_056	1	0	1	0	0	1	0	1	1	0	1	0	0	0	0	1	0	0	1	0	0	1	0	1	0	1	0	1	0	0	0	0	0	1	0	1	0	1	0	0	1	0	0	0	0	1	0	0
T	29_15_057	1	0	1	0	0	1	0	1	1	0	1	0	0	0	0	1	0	0	1	0	0	1	0	1	0	1	0	1	0	0	0	0	0	1	0	1	0	1	0	0	1	0	0	0	0	1	0	0
T	29_15_058	1	0	1	0	0	1	0	1	1	0	1	0	0	0	0	1	0	0	1	0	0	1	0	1	0	1	0	1	0	0	0	0	0	1	0	1	0	1	0	0	1	0	0	0	0	1	0	0
T	29_15_059	1	0	1	0	0	1	0	1	1	0	1	0	0	0	0	1	0	0	1	0	0	1	0	1	0	1	0	1	0	0	0	0	0	1	0	1	0	1	0	0	1	0	0	0	0	1	0	0
T	29_15_060	1	0	1	0	0	1	0	1	1	0	1	0	0	0	0	1	0	0	1	0	0	1	0	1	0	1	0	1	0	0	0	0	0	1	0	1	0	1	0	0	1	0	0	0	0	1	0	0
T	29_15_3_17	1	0	1	0	0	1	0	1	1	0	1	0	0	0	0	1	0	0	1	0	0	1	0	1	0	1	0	1	0	0	0	0	0	1	0	1	0	1	0	0	1	0	0	0	0	1	0	0
T	29_15_6_4	1	0	1	0	0	1	0	1	1	0	1	0	0	0	0	1	0	0	1	0	0	1	0	1	0	1	0	1	0	0	0	0	0	1	0	1	0	1	0	0	1	0	0	0	0	1	0	0
T	29_15_6_56	1	0	1	0	0	1	0	1	1	0	1	0	0	0	0	1	0	0	1	0	0	1	0	1	0	1	0	1	0	0	0	0	0	1	0	1	0	1	0	0	1	0	0	0	0	1	0	0
T	29_15_6_58	1	0	1	0	0	1	0	1	1	0	1	0	0	0	0	1	0	0	1	0	0	1	0	1	0	1	0	1	0	0	0	0	0	1	0	1	0	1	0	0	1	0	0	0	0	1	0	0
T	29_15_6_59	1	0	1	0	0	1	0	1	1	0	1	0	0	0	0	1	0	0	1	0	0	1	0	1	0	1	0	1	0	0	0	0	0	1	0	1	0	1	0	0	1	0	0	0	0	1	0	0
T	29_15_6_62	1	0	1	0	0	1	0	1	1	0	1	0	0	0	0	1	0	0	1	0	0	1	0	1	0	1	0	1	0	0	0	0	0	1	0	1	0	1	0	0	1	0	0	0	0	1	0	0
T	29_15_60_60	1	0	1	0	0	1	0	1	1	0	1	0	0	0	0	1	0	0	1	0	0	1	0	1	0	1	0	1	0	0	0	0	0	1	0	1	0	1	0	0	1	0	0	0	0	1	0	0
T	29_15_6x_43	1	0	1	0	0	1	0	1	1	0	1	0	0	0	0	1	0	0	1	0	0	1	0	1	0	1	0	1	0	0	0	0	0	1	0	1	0	1	0	0	1	0	0	0	0	1	0	0
T	29_15_3x_24	1	0	1	0	0	1	0	1	1	0	1	0	0	0	0	1	0	0	1	0	0	1	0	1	0	1	0	1	0	0	0	0	0	1	0	1	0	1	0	0	1	0	0	0	0	1	0	0
T	29_15_4_32	1	0	1	0	0	1	0	1	1	0	1	0	0	0	0	1	0	0	1	0	0	1	0	1	0	1	0	1	0	0	0	0	0	1	0	1	0	1	0	0	1	0	0	0	0	1	0	0
T	29_15_4_33	1	0	1	0	1	0	0	0	1	0	0	0	0	0	0	1	1	0	0	0	0	1	0	1	0	1	0	0	0	0	0	1	1	0	0	0	0	0	0	0	1	0	0	0	0	1	0	0
T	29_15_4_37	1	0	1	0	0	1	0	1	1	0	1	0	0	0	0	1	0	0	1	0	0	1	0	1	0	1	0	1	0	0	0	0	0	1	0	1	0	1	0	0	1	0	0	0	0	1	0	0
T	29_15_4B_35	1	0	1	0	0	1	0	1	1	0	1	0	0	0	0	1	0	0	1	0	0	1	0	1	0	1	0	1	0	0	0	0	0	1	0	1	0	1	0	0	1	0	0	0	0	1	0	0
T	29_15_5_38	1	0	1	0	0	1	0	1	1	0	1	0	0	0	0	1	0	0	1	0	0	1	0	1	0	1	0	1	0	0	0	0	0	1	0	1	0	1	0	0	1	0	0	0	0	1	0	0
T	29_15_5_40	1	0	1	0	0	1	0	1	1	0	1	0	0	0	0	1	0	0	1	0	0	1	0	1	0	1	0	1	0	0	0	0	0	1	0	1	0	1	0	0	1	0	0	0	0	1	0	0
T	29_15_6_46	1	0	1	0	0	1	0	1	1	0	1	0	0	0	0	1	0	0	1	0	0	1	0	1	0	1	0	1	0	0	0	0	0	1	0	1	0	1	0	0	1	0	0	0	0	1	0	0
T	29_15_mother_plant	1	0	1	0	0	1	0	1	1	0	1	0	0	0	0	1	0	0	1	0	0	1	0	1	0	1	0	1	0	0	0	0	0	1	0	1	0	1	0	0	1	0	0	0	0	1	0	0
V	35_28_079	1	0	1	0	0	1	0	0	1	0	1	0	1	0	0	1	1	0	0	0	0	1	0	1	0	1	1	0	0	0	0	0	0	1	0	0	1	0	0	0	0	0	1	0	1	0	0	1
V	35_28_088	1	0	1	0	0	1	0	0	1	0	1	0	1	0	0	1	1	0	0	0	0	1	0	1	0	1	1	0	0	0	0	0	0	1	0	0	1	0	0	0	0	0	1	0	1	0	0	1
V	35_28_089	1	0	1	0	0	1	0	0	1	0	1	0	1	0	0	1	1	0	0	0	0	1	0	1	0	1	1	0	0	0	0	0	0	1	0	0	1	0	0	0	0	0	1	0	1	0	0	1
V	35_28_090	1	0	1	0	0	1	0	0	1	0	1	0	1	0	0	1	1	0	0	0	0	1	0	1	0	1	1	0	0	0	0	0	0	1	0	0	1	0	0	0	0	0	1	0	1	0	0	1
V	35_28_091	1	0	1	0	0	1	0	0	1	0	1	0	1	0	0	1	1	0	0	0	0	1	0	1	0	1	1	0	0	0	0	0	0	1	0	0	1	0	0	0	0	0	1	0	1	0	0	1
V	35_28_093	1	0	1	0	0	1	0	0	1	0	1	0	1	0	0	1	0	1	0	0	0	1	0	1	0	1	0	0	1	1	1	0	0	1	0	0	0	1	0	0	0	0	1	0	1	0	0	1
V	35_28_081	1	0	1	0	0	1	0	0	1	0	1	0	1	0	0	1	1	0	0	0	0	1	0	1	0	1	1	0	0	0	0	0	0	1	0	0	1	0	0	0	1	0	0	0	0	1	0	0
V	35_28_110	1	0	1	0	0	1	0	0	1	0	1	0	1	0	0	1	1	0	0	0	0	1	0	1	0	1	1	0	0	0	0	0	0	1	0	0	1	0	0	0	0	0	1	0	1	0	0	1
V	35_28_111	1	0	1	0	0	1	0	0	1	0	1	0	1	0	0	1	1	0	0	0	0	1	0	1	0	1	1	0	0	0	0	0	0	1	0	0	1	0	0	0	0	0	1	0	1	0	0	1
V	35_28_112	1	0	1	0	0	1	0	0	1	0	1	0	1	0	0	1	1	0	0	0	0	1	0	1	0	1	1	0	0	0	0	0	0	1	0	0	1	0	0	0	0	0	1	0	1	0	0	1
V	35_28_113	1	0	1	0	0	1	0	0	1	0	1	0	1	0	0	1	1	0	0	0	0	1	0	1	0	1	1	0	0	0	0	0	0	1	0	0	1	0	0	0	0	0	1	0	1	0	0	1
V	35_28_114	1	0	1	0	0	1	0	0	1	0	1	0	1	0	0	1	1	0	0	0	0	1	0	1	0	1	1	0	0	0	0	0	0	1	0	0	1	0	0	0	0	0	1	0	1	0	0	1
V	35_28_115	1	0	1	0	0	1	0	0	1	0	1	0	1	0	0	1	1	0	0	0	0	1	0	1	0	1	1	0	0	0	0	0	0	1	0	0	1	0	0	0	0	0	1	0	1	0	0	1
V	35_28_116	1	0	1	0	0	1	0	0	1	0	1	0	1	0	0	1	1	0	0	0	0	1	0	1	0	1	1	0	0	0	0	0	0	1	0	0	1	0	0	0	0	0	1	0	1	0	0	1
V	35_28_117	1	0	1	0	0	1	0	0	1	0	1	0	1	0	0	0	1	0	0	0	0	1	0	1	0	1	1	0	0	0	0	0	0	1	0	0	1	0	0	0	0	0	1	0	1	0	0	1
V	35_28_118	1	0	1	0	0	1	0	0	1	0	1	0	1	0	0	1	1	0	0	0	0	1	0	1	0	1	1	0	0	0	0	0	0	1	0	0	1	0	0	0	0	0	1	0	1	0	0	1
V	35_28_119	1	0	1	0	0	1	0	0	1	0	1	0	1	0	0	1	1	0	0	0	0	1	0	1	0	1	1	0	0	0	0	0	0	1	0	0	1	0	0	0	0	0	1	0	1	0	0	1
V	35_28_082	1	0	1	0	0	1	0	0	1	0	1	0	1	0	0	1	1	0	0	0	0	1	0	1	0	1	1	0	0	0	0	0	0	1	0	0	1	0	0	0	1	0	0	0	0	1	0	0
V	35_28_120	1	0	1	0	0	1	0	0	1	0	1	0	1	0	0	1	1	0	0	0	0	1	0	1	0	1	1	0	0	0	0	0	0	1	0	0	1	0	0	0	0	0	1	0	1	0	0	1
V	35_28_121	1	0	1	0	0	1	0	0	1	0	1	0	1	0	0	1	1	0	0	0	0	1	0	1	0	1	1	0	0	0	0	0	0	1	0	0	1	0	0	0	0	0	1	0	1	0	0	1
V	35_28_122	1	0	1	0	0	1	0	0	1	0	1	0	1	0	0	1	1	0	0	0	0	1	0	1	0	1	1	0	0	0	0	0	0	1	0	0	1	0	0	0	0	0	1	0	1	0	0	1
V	35_28_123	1	0	1	0	0	1	0	0	1	0	1	0	1	0	0	1	1	0	0	0	0	1	0	1	0	1	1	0	0	0	0	0	0	1	0	0	1	0	0	0	0	0	1	0	1	0	0	1
V	35_28_124	1	0	1	0	0	1	0	0	1	0	1	0	1	0	0	1	1	0	0	0	0	1	0	1	0	1	1	0	0	0	0	0	0	1	0	0	1	0	0	0	0	0	1	0	1	0	0	1
V	35_28_125	1	0	1	0	0	1	0	0	1	0	1	0	1	0	0	1	1	0	0	0	0	1	0	1	0	1	1	0	0	0	0	0	0	1	0	0	1	0	0	0	0	0	1	0	1	0	0	1
V	35_28_126	1	0	1	0	0	1	0	0	1	0	1	0	1	0	0	1	1	0	0	0	0	1	0	1	0	1	1	0	0	0	0	0	0	1	0	0	1	0	0	0	0	0	1	0	1	0	0	1
V	35_28_127	1	0	1	0	0	1	0	0	1	0	1	0	1	0	0	1	1	0	0	0	0	1	0	1	0	1	1	0	0	0	0	0	0	1	0	0	1	0	0	0	0	0	1	0	1	0	0	1
V	35_28_128	1	0	1	0	0	1	0	0	1	0	1	0	1	0	0	1	1	0	0	0	0	1	0	1	0	1	1	0	0	0	0	0	0	1	0	0	1	0	0	0	0	0	1	0	1	0	0	1
V	35_28_129	1	0	1	0	0	1	0	0	1	0	1	0	1	0	0	1	1	0	0	0	0	1	0	1	0	1	1	0	0	0	0	0	0	1	0	0	1	0	0	0	0	0	1	0	1	0	0	1
V	35_28_083	1	0	1	0	0	1	0	0	1	0	1	0	1	0	0	1	1	0	0	0	0	1	1	0	0	1	1	0	0	0	0	0	0	1	0	0	1	0	0	0	1	0	0	0	0	1	0	0
V	35_28_087	1	0	1	0	0	1	0	0	0	0	1	1	0	0	0	1	0	0	1	0	0	1	0	1	0	1	1	0	0	0	0	0	0	1	0	0	1	0	0	0	0	0	1	0	1	0	0	1
V	35_28_1	1	0	1	0	0	1	0	0	1	0	0	0	0	0	0	1	1	0	0	0	0	1	0	1	0	1	1	0	0	0	0	0	0	1	0	0	1	0	0	0	0	0	1	0	1	0	0	1
V	35_28_1_16	1	0	1	1	0	1	1	0	0	0	1	1	0	0	0	1	0	0	1	0	0	1	0	1	0	1	0	0	0	1	0	0	0	0	1	0	0	0	0	0	0	0	1	0	1	0	0	1
V	35_28_1_18	1	0	1	0	0	1	0	0	1	0	1	0	1	0	0	1	1	0	0	0	0	1	0	1	0	1	1	0	0	0	0	0	0	1	0	0	1	0	0	0	0	0	1	0	1	0	0	1
V	35_28_1_19	1	0	1	0	0	1	0	0	1	0	1	0	1	0	0	1	1	0	0	0	0	1	0	1	0	1	1	0	0	0	0	0	0	1	0	0	1	0	0	0	0	0	1	0	1	0	0	1
V	35_28_1_1	1	0	1	0	0	1	0	0	1	0	1	0	1	0	0	1	1	0	0	0	0	1	0	1	0	1	1	0	0	0	0	0	0	1	0	0	1	0	0	0	0	0	1	0	1	0	0	1
V	35_28_1_22	1	0	1	0	0	1	0	0	1	0	1	0	1	0	0	1	1	0	0	0	0	1	0	1	0	1	1	0	0	0	0	0	0	1	0	0	1	0	0	0	0	0	1	0	1	0	0	1
V	35_28_1_23	1	0	1	0	0	1	0	0	1	0	1	0	1	0	0	1	1	0	0	0	0	1	0	1	0	1	1	0	0	0	0	0	0	1	0	0	1	0	0	0	0	0	1	0	1	0	0	1
V	35_28_1_24	1	0	1	0	0	1	0	0	1	0	1	0	1	0	0	1	1	0	0	0	0	1	0	1	0	1	1	0	0	0	0	0	0	1	0	0	1	0	0	0	0	0	1	0	1	0	0	1
V	35_28_1_26	1	0	1	0	0	1	0	0	1	0	1	0	1	0	0	1	1	0	0	0	0	1	0	1	0	1	1	0	0	0	0	0	0	1	0	0	1	0	0	0	0	0	1	0	1	0	0	1
V	35_28_mother_plant	1	0	1	0	0	1	0	0	1	0	1	0	1	0	0	1	1	0	0	0	0	1	0	1	0	1	1	0	0	0	0	0	0	1	0	0	1	0	0	0	0	0	1	0	1	0	0	1
[truncated: 5 more columns]
